# Supplementary material for: Emergence of Nanoscale Drug Carriers through Supramolecular Self-Assembly of RNA with Calixarene
Source: Int J Mol Sci. 2023 Apr 26;24(9):7911. doi: 10.3390/ijms24097911 (PMC10178118; doi:10.3390/ijms24097911)
Supplement: Supplementary file 1 [file ijms-24-07911-s001.zip]

Archive with 1 entries (1 files):
- ijms-2283987-supplementary.pdf
